# Supplementary material for: The Bowel-Associated Arthritis–Dermatosis Syndrome (BADAS): A Systematic Review
Source: Metabolites. 2023 Jun 25;13(7):790. doi: 10.3390/metabo13070790 (PMC10386568; doi:10.3390/metabo13070790)
Supplement: Supplementary file 1 [file metabolites-13-00790-s001.zip]

Archive with 1 entries (1 files):
- metabolites-2376788-supplementary.pdf
